# Supplementary material for: Minimal Contribution of APOBEC3-Induced G-to-A Hypermutation to HIV-1 Recombination and Genetic Variation
Source: PLoS Pathog. 2016 May 17;12(5):e1005646. doi: 10.1371/journal.ppat.1005646 (PMC4871359; doi:10.1371/journal.ppat.1005646)
Supplement: S1 File — (Table A) Analysis of patient sequences that were predominantly hypermutated at GG sites. (Table B) Analysis of patient sequences that were predominantly hypermutated at GA sites. (Table C) Calculations used to prepare Table 4. (Table D) Calculations used to prepare Table 5. (XLSX) [file ppat.1005646.s001.xlsx]

## Sheet: TOTAL QUICK SUMMARY
Eyzaguirre et al, Virology 2013	region		avg			extrapolated for provirus
	sequenced	#seq	#GtoA	seq length		*9174 nt
Hypermut full length Patients	near full length	11	251	9244		249	ADJUSTED TO						187.65
							HYPERMUTATION						444.8
Ho and Silicano/ Paper Cell 2013	region		total		total #GtoA/ #seq * seq length	extrapolated for provirus	GRADIENT IN
	sequenced	#seq	#GtoA	seq length	= #GtoA per nt	*9174 nt	EYZAGUIRRE PATEINTS
patient #20	gag	5	198	1539	0.025731	236.056	205.369			G->A per provirus
patient #20	env	4	75	743	0.0252355	231.511	194.469
patient #23	nef-LTR	2	64	642	0.0498442	457.271	278.935				249
patient #22	env	3	67	855	0.0261209	239.633	201.292				262
patient #17	near full length	2	479	8931	0.0268167	246.016	246				283
patietn #9	gag	3	167	1347	0.0413264	379.128	327.411			average:	264.667
patient #9	near full length	1	263	8878	0.0296238	271.769	272
patient #10	gag	2	91	1331	0.0341848	313.612	272.842
patient #10	env	4	127	829	0.0382992	351.356	295.139
patient 16	gag	3	113	1362	0.0276554	253.711	220.728
patient 16	near full length	1	218	7017	0.0310674	285.012	272
patient 16	env-nef	2	93	943	0.0493107	452.376	379.996
patient 19	env	2	54	858	0.0314685	288.692	242.502
						average:	262.206
Gandhi and Silicano/ Paper JV 2008	region		total		total #GtoA/ #seq * seq length	extrapolated for provirus
	sequenced	#seq	#GtoA	seq length	= #GtoA per nt	*9174 nt
Patient ES1	env/nef	5	173	448	0.0772321	708.528	330.174
Patient ES3	env/nef	13	314	452	0.0534377	490.238	228.451		ES pts	8	293.325
Patient ES4	env/nef	2	63	451	0.0698448	640.756	298.592		Pts	9	273.898
Patient ES5	env/nef	5	193	451	0.0855876	785.18	365.894
Patient ES6	env/nef	6	200	451	0.0739098	678.049	315.971
Patient ES7	env/nef	3	88	454	0.0646109	592.74	276.217
Patient ES8	env/nef	11	273	451	0.0550292	504.838	235.255
Patient ES11	env/nef	5	143	413	0.0692494	635.294	296.047
Patient #154	env/nef	12	450	451	0.0831486	762.805	355.467
Patient #148	env/nef	2	73	483	0.0755694	693.273	323.065
Patient #147	env/nef	24	686	481	0.0594248	545.163	254.046
Patient #140	env/nef	18	513	448	0.0636161	583.614	271.964
Patient #139	env/nef	3	75	460	0.0543478	498.587	232.342
Patient #136	env/nef	33	1074	457	0.0712154	653.33	304.452
Patient #134	env/nef	5	134	484	0.0553719	507.982	236.72
Patient #108	env/nef	9	291	454	0.0712188	653.361	304.466
Patient #99	env/nef	10	199	466	0.0427039	391.765	182.563
						average:	283.04

## Sheet: Eyzaguirre Full Lengths
	Eyzaguirre etal
	Virology 2013																	*NOTE: Separate Analysis for the F-like seq by themselves are at bottom of page for GA changes
											if >10%, then the				hypermutation gradient	G->A per provirus		for now inclusive of ALL sequences in individual patient group (even F-like):
		Genbank					Dinuc Context:				seq more is F-like:		total #GtoA/ total # nt	extrapolated	adjustment according	adjusted			# of GG that are STOPs
	Patient	Accession No.	sequence	length (nt)	#A->G	#G->A	GG	GA	GC	GT	GA/GG*100	GG/GA*100	=#GtoA per nt	to genome 9174nt	to Eyzaguirre patients	extrapolation		#GG/provirus	(*0.193 for G)	probability that 0 are stops
Eyzaguirre et al. 2013	non-hyp	JF689897.1	~full length	9244	128	110	30	41	20	18	136.667	73.1707	0.0118996	109.167
	patients:	JF689854.1	~full length	9244	91	96	21	35	19	20	166.667	60	0.0103851	95.273
		JF689896.1	~full length	9244	102	101	22	32	22	25	145.455	68.75	0.010926	100.235
		JF689868.1	~full length	9244	101	129	33	43	24	26	130.303	76.7442	0.013955	128.023
		JF689870.1	~full length	9244	68	89	18	30	23	18	166.667	60	0.00962787	88.326
		JF689895.1	~full length	9244	112	97	24	38	13	22	158.333	63.1579	0.0104933	96.2655
		JF689874.1	~full length	9244	136	116	26	46	15	28	176.923	56.5217	0.0125487	115.122
		JF689892.1	~full length	9244	127	111	30	32	23	26	106.667	93.75	0.0120078	110.159
		JF689894.1	~full length	9244	109	116	28	48	23	16	171.429	58.3333	0.0125487	115.122
		JF689890.1	~full length	9244	67	75	11	32	13	19	290.909	34.375	0.00811337	74.4321
		JF689889.1	~full length	9244	109	122	24	41	22	35	170.833	58.5366	0.0131977	121.076
		JF689887.1	~full length	9244	123	123	23	38	33	28	165.217	60.5263	0.0133059	122.069
		JF689886.1	~full length	9244	148	152	30	51	38	32	170	58.8235	0.0164431	150.849
		JF689885.1	~full length	9244	126	128	23	45	33	26	195.652	51.1111	0.0138468	127.031
		JF689884.1	~full length	9244	72	91	16	36	16	21	225	44.4444	0.00984422	90.3109
		JF689883.1	~full length	9244	120	101	24	37	18	22	154.167	64.8649	0.010926	100.235
		JF689879.1	~full length	9244	129	116	30	31	30	24	103.333	96.7742	0.0125487	115.122
		JF689877.1	~full length	9244	124	119	25	38	25	28	152	65.7895	0.0128732	118.099
		JF689876.1	~full length	9244	110	115	24	41	16	34	170.833	58.5366	0.0124405	114.129
		JF689875.1	~full length	9244	83	103	23	34	27	16	147.826	67.6471	0.0111424	102.22
		JF689873.1	~full length	9244	57	52	6	21	11	14	350	28.5714	0.00562527	51.6062
		JF689872.1	~full length	9244	93	105	24	38	24	19	158.333	63.1579	0.0113587	104.205
		JF689871.1	~full length	9244	124	86	25	25	18	16	100	100	0.00930333	85.3488
		JF689867.1	~full length	9244	95	111	18	35	27	30	194.444	51.4286	0.0120078	110.159
		JF689866.1	~full length	9244	130	117	27	41	25	21	151.852	65.8537	0.0126569	116.114
		JF689865.1	~full length	9244	92	109	22	40	20	25	181.818	55	0.0117914	108.175
		JF689864.1	~full length	9244	95	112	26	44	23	19	169.231	59.0909	0.012116	111.152
		JF689863.1	~full length	9244	111	129	32	42	24	30	131.25	76.1905	0.013955	128.023
		JF689862.1	~full length	9244	112	99	27	25	21	24	92.5926	108	0.0107096	98.2503
		JF689860.1	~full length	9244	117	133	25	46	32	28	184	54.3478	0.0143877	131.993
		JF689859.1	~full length	9244	52	52	10	20	10	11	200	50	0.00562527	51.6062
		JF689857.1	~full length	9244	99	107	26	35	22	21	134.615	74.2857	0.0115751	106.19
		JF689856.1	~full length	9244	114	115	29	36	25	21	124.138	80.5556	0.0124405	114.129
		JF689852.1	~full length	9244	86	75	12	25	21	16	208.333	48	0.00811337	74.4321
		JF689893.1	~full length	9244	82	75	16	24	18	17	150	66.6667	0.00811337	74.4321
	total:			323540		3687	810	1266					0.0113958	104.545	na	na		23	4.439
	average:				104.114	105.343	23.1429	36.1714	22.1143	22.7429	166.728	64.3716		104.545
Eyzaguirre et al. 2013	hypermutated	JF689858.1	~full length	9244	68	432	319	71	21	17	22.2571	449.296
	patients:	JF689853.1	~full length	9244	106	283	186	49	17	27	26.3441	379.592
		JF689855.1	~full length	9244	55	398	269	103	15	8	38.29	261.165
		JF689869.1	~full length	9244	53	366	208	110	25	21	52.8846	189.091
		JF689888.1	~full length	9244	88	357	240	64	22	28	26.6667	375
		JF689891.1	~full length	9244	44	465	336	83	20	21	24.7024	404.819											POISSON DIST:		POISSON DIST:
		JF689880.1	~full length	9244	99	347	216	81	24	22	37.5	266.667
		JF689878.1	~full length	9244	113	257	156	50	25	23	32.0513	312											38	0.0645752	4	0.195367
		JF689881.1	~full length	9244	95	397	261	77	22	32	29.5019	338.961											37	0.0645752	3	0.195367
		JF689882.1	~full length	9244	104	400	87	247	31	32	283.908	35.2227	0.0432713	396.971									36	0.0628759	2	0.146525
		JF689861.1	~full length	9244	119	217	118	52	22	22	44.0678	226.923											35	0.0595666	1	0.0732626
	total:			101684		3919	2396	987					0.038541	353.575	na	na		218	42.074				34	0.054864	0	0.0183156
	average:					356.273	217.818	89.7273	22.1818	23	56.1976	294.431											33	0.0490888
				9244			230.9	74	21.3	22.1													32	0.0426298
							207.757	37.8286	-0.814286	-0.642857			0.0224748	206.184				206					31	0.0358988
							245.586																30	0.0292858
	hypermutated	JF689858.1	~full length	9244	68	331	296	35	0	0	11.8243	845.714
	patients:	JF689853.1	~full length	9244	106	180	163	13	0	4	7.97546	1253.85
		JF689855.1	~full length	9244	55	313	246	67	0	0	27.2358	367.164
		JF689869.1	~full length	9244	53	262	185	74	3	0	40	250
		JF689888.1	~full length	9244	88	250	217	28	0	5	12.9032	775
		JF689891.1	~full length	9244	44	360	313	47	0	0	15.016	665.957
		JF689880.1	~full length	9244	99	240	193	45	2	0	23.3161	428.889
		JF689878.1	~full length	9244	113	150	133	14	3	0	10.5263	950
		JF689881.1	~full length	9244	95	288	238	41	0	9	17.2269	580.488
		JF689861.1	~full length	9244	119	111	95	16	0	0	16.8421	593.75
		10	Full-length	92440	840	2485	2079	380
	SUBTRACT AVERAGE OF NON-HYPERMUTATED FROM HYPERMUTATED TO "REMOVE BACKGROUND":
											if >10%, then the												29	0.0231204
							Dinuc Context:				seq more is F-like:		total #GtoA/ total # nt	extrapolated									28	0.0176445
				length (nt)		#G->A	GG	GA	GC	GT	GA/GG*100	GG/GA*100	=#GtoA per nt	to genome 9174nt									27	0.0130012
	average hypermutated:					356.273	217.818	89.7273	22.1818	23	41.1937	242.756											26	0.00923771
	average non-hypermutated:					105.343	23.1429	36.1714	22.1143	22.7429	156.296	63.981											25	0.00632054
	subtracted G to A hypermutation:					250.93	194.675	53.5558	0.0675325	0.257143	27.5103	363.5											24	0.00415825
																							23	0.00262626
	total:			9244		251	195	54					0.0271527	249.099	na	na							22	0.00158958
																		195	37.635	3.13913e-17			21	0.000920283
																							20	0.000508577
	**Analysis to consensus subtype B																						19	0.000267672
																							18	0.000133836
																							17	6.33961e-05
																							16	2.83614e-05
																							15	1.19416e-05
																							14	4.71381e-06
																							13	1.73667e-06
																							12	5.94122e-07
Analysis of F-like sequences:											if >10%, then the												11	1.87618e-07
		Genbank					Dinuc Context:				seq more is F-like:				# of GA that are STOPs								10	5.43104e-08
	Patient	Accession No.	sequence	length (nt)	#A->G	#G->A	GG	GA	GC	GT	GA/GG*100	GG/GA*100		=#GA/provirus	(*0.048 for F)	probability that 0 are stops							9	1.42922e-08
		JF689882.1	~full length	9244	104	400	87	247	31	32	283.908	35.2227	0	247	11.856	6.14421e-06							8	3.38499e-09
							63.8571	210.829	8.88571	9.25714			0.0228071	209.232	10.0431	4.53999e-05							7	7.1263e-10
							274.686																6	1.31274e-10
														POISSON DIST:									5	2.07275e-11
																							4	2.7273e-12
														12	0.114368								3	2.87084e-13
														11	0.114368								2	2.26645e-14
														10	0.104837	0.12511							1	1.19287e-15
														9	0.0873644	0.12511							0	3.13913e-17
														8	0.0655233	0.112599
														7	0.0436822	0.0900792
														6	0.0254813	0.0630555
														5	0.0127406	0.0378333
														4	0.0053086	0.0189166
														3	0.00176953	0.00756665
														2	0.000442383	0.00227
														1	7.37305e-05	0.000453999
														0	6.14421e-06	4.53999e-05

## Sheet: Supplemental Table 1 and 2
	Table A. Analysis of patient sequences that were predominantly hypermutated at GG sites
																						Minimum No.
		Genbank					Dinuc Context:		GG-to-AG	GA-to-AA	GG-to-AG	GA-to-AA	Adj. for Hyp grad.	GG-to-AG	GA-to-AA	Total	# GG>AG that are	# GA>AA that are		Probability of	Poisson Dist.	G-to-A mtns
Study	Patient	Accession No.	sequence	length (nt)	#A->G	#G->A	GG	GA	G>A/nt	G>A/nt	Ext. to 9174 nt	Ext. to 9174	Eyzaguirre et al.	Adj. for Hyp grad.	Adj. for Hyp. Grad.	G>A mtns/genome	Stop (0.193)	Stops (.048)	Total Stops	0 stop codons	Calculation	per genome
Eyzaguirre et al.		JF689858.1	~full length	9244	68	331	296	35	0.0320208	0.00378624	293.759	34.735	1	293.759	34.735	328.494	56.6954	1.66728	58	6.47023e-26	6.47023e-26
2013*		JF689853.1	~full length	9244	106	180	163	13	0.0176331	0.00140632	161.766	12.9016	1	161.766	12.9016	174.667	31.2208	0.619275	32	1.26642e-14	1.26642e-14
		JF689855.1	~full length	9244	55	313	246	67	0.0266119	0.00724794	244.137	66.4926	1	244.137	66.4926	310.63	47.1185	3.19165	50	1.92875e-22	1.92875e-22
		JF689869.1	~full length	9244	53	262	185	74	0.020013	0.00800519	183.599	73.4396	1	183.599	73.4396	257.039	35.4346	3.5251	39	1.15482e-17	1.15482e-17
		JF689888.1	~full length	9244	88	250	217	28	0.0234747	0.00302899	215.357	27.788	1	215.357	27.788	243.145	41.5639	1.33382	43	2.11513e-19	2.11513e-19
		JF689891.1	~full length	9244	44	360	313	47	0.0338598	0.00508438	310.63	46.6441	1	310.63	46.6441	357.274	59.9516	2.23892	62	1.18506e-27	1.18506e-27
		JF689880.1	~full length	9244	99	240	193	45	0.0208784	0.00486802	191.539	44.6592	1	191.539	44.6592	236.198	36.9669	2.14364	39	1.15482e-17	1.15482e-17
		JF689878.1	~full length	9244	113	150	133	14	0.0143877	0.0015145	131.993	13.894	1	131.993	13.894	145.887	25.4746	0.666911	26	5.10909e-12	5.10909e-12
		JF689881.1	~full length	9244	95	288	238	41	0.0257464	0.00443531	236.198	40.6895	1	236.198	40.6895	276.887	45.5862	1.9531	48	1.42516e-21	1.42516e-21
		JF689861.1	~full length	9244	119	111	95	16	0.0102769	0.00173085	94.2806	15.8788	1	94.2806	15.8788	110.159	18.1962	0.762184	19	5.6028e-09	5.6028e-09
	10	10	Full-length	92440	840	2485	2079	380	0.0224903	0.00411077	206.326	37.7122	1	206.326	37.7122	244.038	39.8209	1.81019	42	5.74952e-19	5.74952e-19
Gandhi et al. 2008	ES1	EU384042.1	env/nef	448	1	8	8	0	0.0178571	0	163.821	0	0.466	76.3408	0	76.3408	14.7338	0	15	3.05902e-07	3.05902e-07	19.0852
		EU384041.1	env/nef	448	0	30	27	3	0.0602679	0.00669643	552.897	61.433	0.466	257.65	28.6278	286.278	49.7265	1.37413	51	7.09547e-23	7.09547e-23	19.0852
		EU384038.1	env/nef	448	0	63	39	23	0.0870536	0.0513393	798.629	470.987	0.466	372.161	219.48	591.641	71.8271	10.535	82	2.4426e-36	2.4426e-36	19.0852
		EU384037.1	env/nef	448	0	43	35	8	0.078125	0.0178571	716.719	163.821	0.466	333.991	76.3408	410.332	64.4603	3.66436	68	2.93748e-30	2.93748e-30	19.0852
	ES1	4		1792	1	144	109	34	0.0608259	0.0189732	558.017	174.06	0.466	260.036	81.1121	341.148	50.1869	3.89338	54	3.53263e-24	3.53263e-24
	ES3	EU384081.1	env/nef	452	0	36	29	6	0.0641593	0.0132743	588.597	121.779	0.466	274.286	56.7489	331.035	52.9373	2.72395	56	4.78089e-25	4.78089e-25	18.9163
		EU384077.1	env/nef	452	0	21	21	0	0.0464602	0	426.226	0	0.466	198.621	0	198.621	38.3339	0	38	3.13913e-17	3.13913e-17	18.9163
		EU384073.1	env/nef	452	0	9	9	0	0.0199115	0	182.668	0	0.466	85.1234	0	85.1234	16.4288	0	16	1.12535e-07	1.12535e-07	18.9163
		EU384095.1	env/nef	452	0	24	23	1	0.050885	0.00221239	466.819	20.2965	0.466	217.537	9.45815	226.996	41.9847	0.453991	42	5.74952e-19	5.74952e-19	18.9163
		EU384080.1	env/nef	452	0	20	19	1	0.0420354	0.00221239	385.633	20.2965	0.466	179.705	9.45815	189.163	34.683	0.453991	35	6.30512e-16	6.30512e-16	18.9163
		EU384096.1	env/nef	452	0	27	26	1	0.0575221	0.00221239	527.708	20.2965	0.466	245.912	9.45815	255.37	47.461	0.453991	48	1.42516e-21	1.42516e-21	18.9163
		EU384068.1	env/nef	452	0	27	25	2	0.0553097	0.00442478	507.412	40.5929	0.466	236.454	18.9163	255.37	45.6356	0.907982	47	3.874e-21	3.874e-21	18.9163
		EU384075.1	env/nef	452	0	25	22	2	0.0486726	0.00442478	446.522	40.5929	0.466	208.079	18.9163	226.996	40.1593	0.907982	41	1.56288e-18	1.56288e-18	18.9163
		EU384062.1	env/nef	452	0	25	24	1	0.0530973	0.00221239	487.115	20.2965	0.466	226.996	9.45815	236.454	43.8102	0.453991	44	7.78113e-20	7.78113e-20	18.9163
		EU384093.1	env/nef	452	0	31	28	3	0.0619469	0.00663717	568.301	60.8894	0.466	264.828	28.3745	293.203	51.1118	1.36197	52	2.61028e-23	2.61028e-23	18.9163
		EU384066.1	env/nef	452	0	11	10	1	0.0221239	0.00221239	202.965	20.2965	0.466	94.5815	9.45815	104.04	18.2542	0.453991	19	5.6028e-09	5.6028e-09	18.9163
		EU384098.1	env/nef	452	0	41	35	6	0.0774336	0.0132743	710.376	121.779	0.466	331.035	56.7489	387.784	63.8898	2.72395	67	7.9849e-30	7.9849e-30	18.9163
		EU384099.1	env/nef	452	1	17	16	1	0.0353982	0.00221239	324.743	20.2965	0.466	151.33	9.45815	160.789	29.2068	0.453991	30	9.35762e-14	9.35762e-14	18.9163
	ES3	13		5876	1	314	287	25	0.0488428	0.00425459	448.083	39.0317	0.466	208.807	18.1888	226.996	40.2997	0.87306	41	1.56288e-18	1.56288e-18
	ES4	EU384049.1	env/nef	451	0	46	27	18	0.059867	0.0399113	549.22	366.146	0.466	255.936	170.624	426.56	49.3957	8.18996	58	6.47023e-26	6.47023e-26	18.9582
		EU384048.1	env/nef	451	3	17	16	0	0.0354767	0	325.463	0	0.466	151.666	0	151.666	29.2715	0	29	2.54367e-13	2.54367e-13	18.9582
	ES4	2		902	3	63	43	18	0.0476718	0.0199557	437.341	183.073	0.466	203.801	85.3121	289.113	39.3336	4.09498	43	2.11513e-19	2.11513e-19
	ES5	EU384088.1	env/nef	451	0	22	20	2	0.0443459	0.00443459	406.829	40.6829	0.466	189.582	18.9582	208.541	36.5894	0.909996	37	8.53305e-17	8.53305e-17	18.9582
		EU384089.1	env/nef	451	0	23	21	2	0.0465632	0.00443459	427.171	40.6829	0.466	199.062	18.9582	218.02	38.4189	0.909996	39	1.15482e-17	1.15482e-17	18.9582
		EU384050.1	env/nef	451	2	69	42	19	0.0931264	0.0421286	854.341	386.488	0.466	398.123	180.103	578.226	76.8378	8.64496	85	1.2161e-37	1.2161e-37	18.9582
		EU384053.1	env/nef	451	0	54	39	13	0.0864745	0.0288248	793.317	264.439	0.466	369.686	123.229	492.914	71.3494	5.91497	77	3.62514e-34	3.62514e-34	18.9582
		EU384087.1	env/nef	451	0	25	24	1	0.0532151	0.00221729	488.195	20.3415	0.466	227.499	9.47912	236.978	43.9073	0.454998	44	7.78113e-20	7.78113e-20	18.9582
	ES5	5		2255	2	193	146	37	0.064745	0.016408	593.971	150.527	0.466	276.79	70.1455	346.936	53.4205	3.36698	57	1.75879e-25	1.75879e-25
	ES6	EU384036.1	env/nef	451	1	28	28	0	0.0620843	0	569.561	0	0.466	265.415	0	265.415	51.2252	0	51	7.09547e-23	7.09547e-23	18.9582
		EU384035.1	env/nef	451	1	23	21	2	0.0465632	0.00443459	427.171	40.6829	0.466	199.062	18.9582	218.02	38.4189	0.909996	39	1.15482e-17	1.15482e-17	18.9582
		EU384034.1	env/nef	451	0	29	27	2	0.059867	0.00443459	549.22	40.6829	0.466	255.936	18.9582	274.895	49.3957	0.909996	50	1.92875e-22	1.92875e-22	18.9582
		EU384033.1	env/nef	451	0	55	43	11	0.0953437	0.0243902	874.683	223.756	0.466	407.602	104.27	511.873	78.6672	5.00498	84	3.3057e-37	3.3057e-37	18.9582
		EU384032.1	env/nef	451	0	37	35	2	0.0776053	0.00443459	711.951	40.6829	0.466	331.769	18.9582	350.728	64.0315	0.909996	65	5.90009e-29	5.90009e-29	18.9582
		EU384031.1	env/nef	451	0	28	23	3	0.0509978	0.00665188	467.854	61.0244	0.466	218.02	28.4374	246.457	42.0778	1.36499	43	2.11513e-19	2.11513e-19	18.9582
	ES6	6		2706	2	200	177	20	0.0654102	0.00739098	600.073	67.8049	0.466	279.634	31.5971	311.231	53.9694	1.51666	55	1.29958e-24	1.29958e-24
	ES7	EU384047.1	env/nef	454	6	29	25	3	0.0550661	0.00660793	505.176	60.6211	0.466	235.412	28.2495	263.662	45.4345	1.35597	47	3.874e-21	3.874e-21	18.833
		EU384044.1	env/nef	454	6	34	31	2	0.0682819	0.00440529	626.419	40.4141	0.466	291.911	18.833	310.744	56.3388	0.903983	57	1.75879e-25	1.75879e-25	18.833
	ES7	2		908	12	63	56	5	0.061674	0.00550661	565.797	50.5176	0.466	263.662	23.5412	287.203	50.8867	1.12998	52	2.61028e-23	2.61028e-23
	ES8	EU384227.1	env/nef	451	0	33	31	2	0.0687361	0.00443459	630.585	40.6829	0.466	293.853	18.9582	312.811	56.7136	0.909996	58	6.47023e-26	6.47023e-26	18.9582
		EU384223.1	env/nef	451	0	35	30	3	0.0665188	0.00665188	610.244	61.0244	0.466	284.374	28.4374	312.811	54.8841	1.36499	56	4.78089e-25	4.78089e-25	18.9582
		EU384230.1	env/nef	451	0	26	26	0	0.0576497	0	528.878	0	0.466	246.457	0	246.457	47.5662	0	48	1.42516e-21	1.42516e-21	18.9582
		EU384224.1	env/nef	451	1	17	17	0	0.037694	0	345.805	0	0.466	161.145	0	161.145	31.101	0	31	3.44248e-14	3.44248e-14	18.9582
		EU384231.1	env/nef	451	0	9	9	0	0.0199557	0	183.073	0	0.466	85.3121	0	85.3121	16.4652	0	16	1.12535e-07	1.12535e-07	18.9582
		EU384226.1	env/nef	451	0	15	14	1	0.0310421	0.00221729	284.78	20.3415	0.466	132.708	9.47912	142.187	25.6126	0.454998	26	5.10909e-12	5.10909e-12	18.9582
		EU384232.1	env/nef	451	0	12	12	0	0.0266075	0	244.098	0	0.466	113.749	0	113.749	21.9536	0	22	2.78947e-10	2.78947e-10	18.9582
		EU384233.1	env/nef	451	0	33	29	4	0.0643016	0.00886918	589.902	81.3659	0.466	274.895	37.9165	312.811	53.0546	1.81999	55	1.29958e-24	1.29958e-24	18.9582
		EU384228.1	env/nef	451	0	44	37	6	0.0820399	0.0133038	752.634	122.049	0.466	350.728	56.8747	407.602	67.6904	2.72999	70	3.97545e-31	3.97545e-31	18.9582
		EU384225.1	env/nef	451	1	23	21	1	0.0465632	0.00221729	427.171	20.3415	0.466	199.062	9.47912	208.541	38.4189	0.454998	39	1.15482e-17	1.15482e-17	18.9582
		EU384221.1	env/nef	451	0	26	23	3	0.0509978	0.00665188	467.854	61.0244	0.466	218.02	28.4374	246.457	42.0778	1.36499	43	2.11513e-19	2.11513e-19	18.9582
	ES8	11		4961	2	273	249	20	0.0501915	0.00403145	460.457	36.9845	0.466	214.573	17.2348	231.808	41.4126	0.827269	42	5.74952e-19	5.74952e-19
	ES11	EU384084.1	env/nef	413	0	29	27	2	0.0653753	0.00484262	599.753	44.4262	0.466	279.485	20.7026	300.187	53.9406	0.993724	55	1.29958e-24	1.29958e-24	20.7026
		EU384083.1	env/nef	413	0	28	26	2	0.062954	0.00484262	577.54	44.4262	0.466	269.134	20.7026	289.836	51.9428	0.993724	53	9.60268e-24	9.60268e-24	20.7026
		EU384100.1	env/nef	413	14	29	19	9	0.0460048	0.0217918	422.048	199.918	0.466	196.675	93.1616	289.836	37.9582	4.47176	42	5.74952e-19	5.74952e-19	20.7026
		EU384086.1	env/nef	413	0	29	27	2	0.0653753	0.00484262	599.753	44.4262	0.466	279.485	20.7026	300.187	53.9406	0.993724	55	1.29958e-24	1.29958e-24	20.7026
		EU384082.1	env/nef	413	1	28	27	1	0.0653753	0.00242131	599.753	22.2131	0.466	279.485	10.3513	289.836	53.9406	0.496862	54	3.53263e-24	3.53263e-24	20.7026
	ES11	5		2065	15	143	126	16	0.0610169	0.00774818	559.769	71.0818	0.466	260.853	33.1241	293.977	50.3445	1.58996	52	2.61028e-23	2.61028e-23
	#154	EU384185.1	env/nef	451	1	35	28	6	0.0620843	0.0133038	569.561	122.049	0.466	265.415	56.8747	322.29	51.2252	2.72999	54	3.53263e-24	3.53263e-24	18.9582
		EU384183.1	env/nef	451	1	37	31	5	0.0687361	0.0110865	630.585	101.707	0.466	293.853	47.3956	341.248	56.7136	2.27499	59	2.38027e-26	2.38027e-26	18.9582
		EU384184.1	env/nef	451	1	34	29	5	0.0643016	0.0110865	589.902	101.707	0.466	274.895	47.3956	322.29	53.0546	2.27499	55	1.29958e-24	1.29958e-24	18.9582
		EU384182.1	env/nef	451	1	33	30	3	0.0665188	0.00665188	610.244	61.0244	0.466	284.374	28.4374	312.811	54.8841	1.36499	56	4.78089e-25	4.78089e-25	18.9582
		EU384181.1	env/nef	451	1	46	38	8	0.0842572	0.0177384	772.976	162.732	0.466	360.207	75.833	436.04	69.5199	3.63998	73	1.97926e-32	1.97926e-32	18.9582
		EU384178.1	env/nef	451	2	45	38	7	0.0842572	0.0155211	772.976	142.39	0.466	360.207	66.3539	426.56	69.5199	3.18498	73	1.97926e-32	1.97926e-32	18.9582
		EU384180.1	env/nef	451	3	37	32	5	0.0709534	0.0110865	650.927	101.707	0.466	303.332	47.3956	350.728	58.5431	2.27499	61	3.22134e-27	3.22134e-27	18.9582
		EU384179.1	env/nef	451	0	40	38	2	0.0842572	0.00443459	772.976	40.6829	0.466	360.207	18.9582	379.165	69.5199	0.909996	70	3.97545e-31	3.97545e-31	18.9582
		EU384176.1	env/nef	451	3	47	38	8	0.0842572	0.0177384	772.976	162.732	0.466	360.207	75.833	436.04	69.5199	3.63998	73	1.97926e-32	1.97926e-32	18.9582
		EU384175.1	env/nef	451	1	15	15	0	0.0332594	0	305.122	0	0.466	142.187	0	142.187	27.4421	0	27	1.87953e-12	1.87953e-12	18.9582
		EU384174.1	env/nef	451	2	39	34	5	0.075388	0.0110865	691.61	101.707	0.466	322.29	47.3956	369.686	62.202	2.27499	64	1.60381e-28	1.60381e-28	18.9582
	#154	11		4961	16	408	351	54	0.0707519	0.0108849	649.078	99.8581	0.466	302.47	46.5339	349.004	58.3767	2.23363	61	3.22134e-27	3.22134e-27
	#148	EU384211.1	env/nef	483	1	29	26	2	0.0538302	0.00414079	493.839	37.9876	0.466	230.129	17.7022	247.831	44.4148	0.849706	45	2.86252e-20	2.86252e-20	17.7022
		EU384158.1	env/nef	483	5	44	30	12	0.0621118	0.0248447	569.814	227.925	0.466	265.533	106.213	371.746	51.2479	5.09824	56	4.78089e-25	4.78089e-25	17.7022
	#148	2		966	6	73	56	14	0.057971	0.0144928	531.826	132.957	0.466	247.831	61.9577	309.789	47.8314	2.97397	51	7.09547e-23	7.09547e-23
	#147	EU384220.1	env/nef	481	0	27	22	3	0.045738	0.00623701	419.601	57.2183	0.466	195.534	26.6637	222.198	37.7381	1.27986	39	1.15482e-17	1.15482e-17	17.7758
		EU384218.1	env/nef	481	1	28	24	3	0.049896	0.00623701	457.746	57.2183	0.466	213.31	26.6637	239.974	41.1688	1.27986	42	5.74952e-19	5.74952e-19	17.7758
		EU384217.1	env/nef	481	0	24	24	0	0.049896	0	457.746	0	0.466	213.31	0	213.31	41.1688	0	41	1.56288e-18	1.56288e-18	17.7758
		EU384216.1	env/nef	481	0	36	29	5	0.0602911	0.010395	553.11	95.3638	0.466	257.749	44.4395	302.189	49.7456	2.1331	52	2.61028e-23	2.61028e-23	17.7758
		EU384215.1	env/nef	481	1	22	18	4	0.037422	0.00831601	343.31	76.2911	0.466	159.982	35.5516	195.534	30.8766	1.70648	33	4.65889e-15	4.65889e-15	17.7758
		EU384165.1	env/nef	481	1	34	27	5	0.0561331	0.010395	514.965	95.3638	0.466	239.974	44.4395	284.413	46.3149	2.1331	48	1.42516e-21	1.42516e-21	17.7758
		EU384164.1	env/nef	481	1	15	15	0	0.031185	0	286.091	0	0.466	133.319	0	133.319	25.7305	0	26	5.10909e-12	5.10909e-12	17.7758
		EU384162.1	env/nef	481	1	15	15	0	0.031185	0	286.091	0	0.466	133.319	0	133.319	25.7305	0	26	5.10909e-12	5.10909e-12	17.7758
		EU384161.1	env/nef	481	1	15	15	0	0.031185	0	286.091	0	0.466	133.319	0	133.319	25.7305	0	26	5.10909e-12	5.10909e-12	17.7758
		EU384160.1	env/nef	481	0	34	28	5	0.0582121	0.010395	534.037	95.3638	0.466	248.861	44.4395	293.301	48.0303	2.1331	50	1.92875e-22	1.92875e-22	17.7758
		EU384159.1	env/nef	481	1	30	23	6	0.047817	0.012474	438.674	114.437	0.466	204.422	53.3275	257.749	39.4534	2.55972	42	5.74952e-19	5.74952e-19	17.7758
		EU384212.1	env/nef	481	0	38	31	6	0.0644491	0.012474	591.256	114.437	0.466	275.525	53.3275	328.853	53.1764	2.55972	56	4.78089e-25	4.78089e-25	17.7758
		EU384171.1	env/nef	481	1	34	28	4	0.0582121	0.00831601	534.037	76.2911	0.466	248.861	35.5516	284.413	48.0303	1.70648	50	1.92875e-22	1.92875e-22	17.7758
		EU384213.1	env/nef	481	1	33	26	6	0.0540541	0.012474	495.892	114.437	0.466	231.086	53.3275	284.413	44.5995	2.55972	47	3.874e-21	3.874e-21	17.7758
		EU384173.1	env/nef	481	2	33	27	6	0.0561331	0.012474	514.965	114.437	0.466	239.974	53.3275	293.301	46.3149	2.55972	49	5.24289e-22	5.24289e-22	17.7758
		EU384172.1	env/nef	481	3	29	26	3	0.0540541	0.00623701	495.892	57.2183	0.466	231.086	26.6637	257.749	44.5995	1.27986	46	1.05306e-20	1.05306e-20	17.7758
		EU384170.1	env/nef	481	0	21	19	2	0.039501	0.004158	362.383	38.1455	0.466	168.87	17.7758	186.646	32.592	0.853239	33	4.65889e-15	4.65889e-15	17.7758
		EU384169.1	env/nef	481	1	27	25	2	0.0519751	0.004158	476.819	38.1455	0.466	222.198	17.7758	239.974	42.8842	0.853239	44	7.78113e-20	7.78113e-20	17.7758
		EU384168.1	env/nef	481	0	15	13	1	0.027027	0.002079	247.946	19.0728	0.466	115.543	8.88791	124.431	22.2998	0.42662	23	1.02619e-10	1.02619e-10	17.7758
		EU384163.1	env/nef	481	1	55	36	16	0.0748441	0.033264	686.62	305.164	0.466	319.965	142.207	462.171	61.7532	6.82591	69	1.08064e-30	1.08064e-30	17.7758
		EU384167.1	env/nef	481	1	31	27	4	0.0561331	0.00831601	514.965	76.2911	0.466	239.974	35.5516	275.525	46.3149	1.70648	48	1.42516e-21	1.42516e-21	17.7758
		EU384219.1	env/nef	481	0	45	35	9	0.0727651	0.018711	667.547	171.655	0.466	311.077	79.9912	391.068	60.0378	3.83958	64	1.60381e-28	1.60381e-28	17.7758
		EU384214.1	env/nef	481	0	28	24	4	0.049896	0.00831601	457.746	76.2911	0.466	213.31	35.5516	248.861	41.1688	1.70648	43	2.11513e-19	2.11513e-19	17.7758
	#147	23		11063	17	669	557	94	0.050348	0.00849679	461.893	77.9496	0.466	215.242	36.3245	251.566	41.5417	1.74358	43	2.11513e-19	2.11513e-19
	#140	EU384147.1	env/nef	448	1	11	9	1	0.0200893	0.00223214	184.299	20.4777	0.466	85.8834	9.5426	95.426	16.5755	0.458045	17	4.13994e-08	4.13994e-08	19.0852
		EU384143.1	env/nef	448	1	22	20	0	0.0446429	0	409.554	0	0.466	190.852	0	190.852	36.8344	0	37	8.53305e-17	8.53305e-17	19.0852
		EU384153.1	env/nef	448	0	55	40	11	0.0892857	0.0245536	819.107	225.254	0.466	381.704	104.969	486.673	73.6689	5.03849	79	4.90609e-35	4.90609e-35	19.0852
		EU384156.1	env/nef	448	1	25	23	2	0.0513393	0.00446429	470.987	40.9554	0.466	219.48	19.0852	238.565	42.3596	0.916089	43	2.11513e-19	2.11513e-19	19.0852
		EU384149.1	env/nef	448	1	32	29	2	0.0647321	0.00446429	593.853	40.9554	0.466	276.735	19.0852	295.821	53.4099	0.916089	54	3.53263e-24	3.53263e-24	19.0852
		EU384155.1	env/nef	448	0	30	27	2	0.0602679	0.00446429	552.897	40.9554	0.466	257.65	19.0852	276.735	49.7265	0.916089	51	7.09547e-23	7.09547e-23	19.0852
		EU384154.1	env/nef	448	0	34	31	2	0.0691964	0.00446429	634.808	40.9554	0.466	295.821	19.0852	314.906	57.0934	0.916089	58	6.47023e-26	6.47023e-26	19.0852
		EU384152.1	env/nef	448	0	47	37	7	0.0825893	0.015625	757.674	143.344	0.466	353.076	66.7982	419.874	68.1437	3.20631	71	1.46249e-31	1.46249e-31	19.0852
		EU384151.1	env/nef	448	0	33	31	0	0.0691964	0	634.808	0	0.466	295.821	0	295.821	57.0934	0	57	1.75879e-25	1.75879e-25	19.0852
		EU384137.1	env/nef	448	0	19	18	1	0.0401786	0.00223214	368.598	20.4777	0.466	171.767	9.5426	181.309	33.151	0.458045	34	1.71391e-15	1.71391e-15	19.0852
		EU384148.1	env/nef	448	1	12	10	1	0.0223214	0.00223214	204.777	20.4777	0.466	95.426	9.5426	104.969	18.4172	0.458045	19	5.6028e-09	5.6028e-09	19.0852
		EU384146.1	env/nef	448	1	31	26	2	0.0580357	0.00446429	532.42	40.9554	0.466	248.108	19.0852	267.193	47.8848	0.916089	49	5.24289e-22	5.24289e-22	19.0852
		EU384145.1	env/nef	448	0	28	25	2	0.0558036	0.00446429	511.942	40.9554	0.466	238.565	19.0852	257.65	46.043	0.916089	47	3.874e-21	3.874e-21	19.0852
		EU384144.1	env/nef	448	1	31	26	2	0.0580357	0.00446429	532.42	40.9554	0.466	248.108	19.0852	267.193	47.8848	0.916089	49	5.24289e-22	5.24289e-22	19.0852
		EU384142.1	env/nef	448	0	16	13	2	0.0290179	0.00446429	266.21	40.9554	0.466	124.054	19.0852	143.139	23.9424	0.916089	25	1.38879e-11	1.38879e-11	19.0852
		EU384141.1	env/nef	448	0	18	15	2	0.0334821	0.00446429	307.165	40.9554	0.466	143.139	19.0852	162.224	27.6258	0.916089	29	2.54367e-13	2.54367e-13	19.0852
		EU384140.1	env/nef	448	2	50	40	10	0.0892857	0.0223214	819.107	204.777	0.466	381.704	95.426	477.13	73.6689	4.58045	78	1.33361e-34	1.33361e-34	19.0852
	#140	17		7616	9	494	420	49	0.0551471	0.00643382	505.919	59.0239	0.466	235.758	27.5051	263.263	45.5014	1.32025	47	3.874e-21	3.874e-21
	#139	EU384111.1	env/nef	460	0	35	33	2	0.0717391	0.00434783	658.135	39.887	0.466	306.691	18.5873	325.278	59.1913	0.892191	60	8.75651e-27	8.75651e-27	18.5873
		EU384110.1	env/nef	460	0	20	19	0	0.0413043	0	378.926	0	0.466	176.58	0	176.58	34.0799	0	34	1.71391e-15	1.71391e-15	18.5873
		EU384109.1	env/nef	460	0	20	19	0	0.0413043	0	378.926	0	0.466	176.58	0	176.58	34.0799	0	34	1.71391e-15	1.71391e-15	18.5873
	#139	3		1380	0	75	71	2	0.0514493	0.00144928	471.996	13.2957	0.466	219.95	6.19577	226.146	42.4503	0.297397	43	2.11513e-19	2.11513e-19
	#136	EU384134.1	env/nef	457	0	40	35	4	0.0765864	0.00875274	702.604	80.2976	0.466	327.413	37.4187	364.832	63.1908	1.7961	65	5.90009e-29	5.90009e-29	18.7093
		EU384206.1	env/nef	457	0	34	29	4	0.0634573	0.00875274	582.158	80.2976	0.466	271.285	37.4187	308.704	52.3581	1.7961	54	3.53263e-24	3.53263e-24	18.7093
		EU384204.1	env/nef	457	0	25	24	1	0.0525164	0.00218818	481.786	20.0744	0.466	224.512	9.35467	233.867	43.3308	0.449024	44	7.78113e-20	7.78113e-20	18.7093
		EU384198.1	env/nef	457	0	26	24	1	0.0525164	0.00218818	481.786	20.0744	0.466	224.512	9.35467	233.867	43.3308	0.449024	44	7.78113e-20	7.78113e-20	18.7093
		EU384200.1	env/nef	457	0	28	26	1	0.0568928	0.00218818	521.934	20.0744	0.466	243.221	9.35467	252.576	46.9417	0.449024	47	3.874e-21	3.874e-21	18.7093
		EU384133.1	env/nef	457	0	38	32	6	0.0700219	0.0131291	642.381	120.446	0.466	299.349	56.128	355.477	57.7744	2.69414	60	8.75651e-27	8.75651e-27	18.7093
		EU384125.1	env/nef	457	0	39	33	5	0.0722101	0.0109409	662.455	100.372	0.466	308.704	46.7733	355.477	59.5799	2.24512	62	1.18506e-27	1.18506e-27	18.7093
		EU384121.1	env/nef	457	2	32	27	4	0.059081	0.00875274	542.009	80.2976	0.466	252.576	37.4187	289.995	48.7472	1.7961	51	7.09547e-23	7.09547e-23	18.7093
		EU384128.1	env/nef	457	0	19	16	1	0.0350109	0.00218818	321.19	20.0744	0.466	149.675	9.35467	159.029	28.8872	0.449024	29	2.54367e-13	2.54367e-13	18.7093
		EU384210.1	env/nef	457	1	27	26	1	0.0568928	0.00218818	521.934	20.0744	0.466	243.221	9.35467	252.576	46.9417	0.449024	47	3.874e-21	3.874e-21	18.7093
		EU384208.1	env/nef	457	1	21	20	1	0.0437637	0.00218818	401.488	20.0744	0.466	187.093	9.35467	196.448	36.109	0.449024	37	8.53305e-17	8.53305e-17	18.7093
		EU384208.1	env/nef	457	1	21	20	1	0.0437637	0.00218818	401.488	20.0744	0.466	187.093	9.35467	196.448	36.109	0.449024	37	8.53305e-17	8.53305e-17	18.7093
		EU384207.1	env/nef	457	1	23	21	1	0.0459519	0.00218818	421.562	20.0744	0.466	196.448	9.35467	205.803	37.9145	0.449024	38	3.13913e-17	3.13913e-17	18.7093
		EU384205.1	env/nef	457	1	42	36	6	0.0787746	0.0131291	722.678	120.446	0.466	336.768	56.128	392.896	64.9962	2.69414	68	2.93748e-30	2.93748e-30	18.7093
		EU384203.1	env/nef	457	1	36	31	5	0.0678337	0.0109409	622.306	100.372	0.466	289.995	46.7733	336.768	55.969	2.24512	58	6.47023e-26	6.47023e-26	18.7093
		EU384202.1	env/nef	457	1	28	24	3	0.0525164	0.00656455	481.786	60.2232	0.466	224.512	28.064	252.576	43.3308	1.34707	45	2.86252e-20	2.86252e-20	18.7093
		EU384201.1	env/nef	457	0	30	27	2	0.059081	0.00437637	542.009	40.1488	0.466	252.576	18.7093	271.285	48.7472	0.898048	50	1.92875e-22	1.92875e-22	18.7093
		EU384199.1	env/nef	457	2	30	27	3	0.059081	0.00656455	542.009	60.2232	0.466	252.576	28.064	280.64	48.7472	1.34707	50	1.92875e-22	1.92875e-22	18.7093
		EU384197.1	env/nef	457	1	41	32	7	0.0700219	0.0153173	642.381	140.521	0.466	299.349	65.4827	364.832	57.7744	3.14317	61	3.22134e-27	3.22134e-27	18.7093
		EU384135.1	env/nef	457	0	56	43	9	0.0940919	0.0196937	863.199	180.67	0.466	402.251	84.192	486.443	77.6344	4.04122	82	2.4426e-36	2.4426e-36	18.7093
		EU384132.1	env/nef	457	0	32	29	2	0.0634573	0.00437637	582.158	40.1488	0.466	271.285	18.7093	289.995	52.3581	0.898048	53	9.60268e-24	9.60268e-24	18.7093
		EU384131.1	env/nef	457	1	25	24	1	0.0525164	0.00218818	481.786	20.0744	0.466	224.512	9.35467	233.867	43.3308	0.449024	44	7.78113e-20	7.78113e-20	18.7093
		EU384130.1	env/nef	457	0	32	30	2	0.0656455	0.00437637	602.232	40.1488	0.466	280.64	18.7093	299.349	54.1635	0.898048	55	1.29958e-24	1.29958e-24	18.7093
		EU384129.1	env/nef	457	1	36	31	3	0.0678337	0.00656455	622.306	60.2232	0.466	289.995	28.064	318.059	55.969	1.34707	57	1.75879e-25	1.75879e-25	18.7093
		EU384127.1	env/nef	457	2	27	23	3	0.0503282	0.00656455	461.711	60.2232	0.466	215.157	28.064	243.221	41.5254	1.34707	43	2.11513e-19	2.11513e-19	18.7093
		EU384124.1	env/nef	457	1	36	29	6	0.0634573	0.0131291	582.158	120.446	0.466	271.285	56.128	327.413	52.3581	2.69414	55	1.29958e-24	1.29958e-24	18.7093
		EU384123.1	env/nef	457	1	34	24	8	0.0525164	0.0175055	481.786	160.595	0.466	224.512	74.8374	299.349	43.3308	3.59219	47	3.874e-21	3.874e-21	18.7093
		EU384122.1	env/nef	457	0	45	32	12	0.0700219	0.0262582	642.381	240.893	0.466	299.349	112.256	411.605	57.7744	5.38829	63	4.35961e-28	4.35961e-28	18.7093
		EU384120.1	env/nef	457	2	35	30	5	0.0656455	0.0109409	602.232	100.372	0.466	280.64	46.7733	327.413	54.1635	2.24512	56	4.78089e-25	4.78089e-25	18.7093
		EU384119.1	env/nef	457	1	15	13	1	0.0284464	0.00218818	260.967	20.0744	0.466	121.611	9.35467	130.965	23.4709	0.449024	24	3.77513e-11	3.77513e-11	18.7093
		EU384126.1	env/nef	457	0	55	40	13	0.0875274	0.0284464	802.976	260.967	0.466	374.187	121.611	495.797	72.218	5.83731	78	1.33361e-34	1.33361e-34	18.7093
		EU384118.1	env/nef	457	1	37	29	5	0.0634573	0.0109409	582.158	100.372	0.466	271.285	46.7733	318.059	52.3581	2.24512	55	1.29958e-24	1.29958e-24	18.7093
		EU384117.1	env/nef	457	1	29	27	1	0.059081	0.00218818	542.009	20.0744	0.466	252.576	9.35467	261.931	48.7472	0.449024	49	5.24289e-22	5.24289e-22	18.7093
	#136	33		15081	23	1074	914	128	0.0606061	0.0084875	556	77.8643	0.466	259.096	36.2848	295.381	50.0055	1.74167	52	2.61028e-23	2.61028e-23
	#134	EU384189.1	env/nef	484	2	32	27	2	0.0557851	0.00413223	511.773	37.9091	0.466	238.486	17.6656	256.152	46.0278	0.847951	47	3.874e-21	3.874e-21	17.6656
		EU384191.1	env/nef	484	5	24	20	0	0.0413223	0	379.091	0	0.466	176.656	0	176.656	34.0947	0	34	1.71391e-15	1.71391e-15	17.6656
		EU384188.1	env/nef	484	2	18	17	0	0.035124	0	322.227	0	0.466	150.158	0	150.158	28.9805	0	29	2.54367e-13	2.54367e-13	17.6656
		EU384187.1	env/nef	484	3	16	13	0	0.0268595	0	246.409	0	0.466	114.827	0	114.827	22.1615	0	22	2.78947e-10	2.78947e-10	17.6656
		EU384186.1	env/nef	484	3	44	35	7	0.072314	0.0144628	663.409	132.682	0.466	309.149	61.8297	370.978	59.6657	2.96783	63	4.35961e-28	4.35961e-28	17.6656
	#134	5		2420	15	134	112	9	0.046281	0.00371901	424.582	34.1182	0.466	197.855	15.8991	213.754	38.186	0.763155	39	1.15482e-17	1.15482e-17
	#108	EU384107.1	env/nef	454	2	39	32	6	0.0704846	0.0132159	646.626	121.242	0.466	301.328	56.4989	357.826	58.1562	2.71195	61	3.22134e-27	3.22134e-27	18.833
		EU384105.1	env/nef	454	1	36	27	5	0.0594714	0.0110132	545.59	101.035	0.466	254.245	47.0824	301.328	49.0693	2.25996	51	7.09547e-23	7.09547e-23	18.833
		EU384106.1	env/nef	454	0	25	21	2	0.0462555	0.00440529	424.348	40.4141	0.466	197.746	18.833	216.579	38.165	0.903983	39	1.15482e-17	1.15482e-17	18.833
		EU384101.1	env/nef	454	2	28	21	5	0.0462555	0.0110132	424.348	101.035	0.466	197.746	47.0824	244.829	38.165	2.25996	40	4.24835e-18	4.24835e-18	18.833
		EU384236.1	env/nef	454	0	24	19	3	0.0418502	0.00660793	383.934	60.6211	0.466	178.913	28.2495	207.163	34.5302	1.35597	36	2.31952e-16	2.31952e-16	18.833
		EU384108.1	env/nef	454	0	27	24	1	0.0528634	0.00220264	484.969	20.207	0.466	225.996	9.41648	235.412	43.6172	0.451991	44	7.78113e-20	7.78113e-20	18.833
		EU384104.1	env/nef	454	2	25	18	4	0.0396476	0.00881057	363.727	80.8282	0.466	169.497	37.6659	207.163	32.7129	1.80797	35	6.30512e-16	6.30512e-16	18.833
		EU384103.1	env/nef	454	1	56	40	11	0.0881057	0.0242291	808.282	222.278	0.466	376.659	103.581	480.241	72.6953	4.9719	78	1.33361e-34	1.33361e-34	18.833
		EU384102.1	env/nef	454	1	31	27	3	0.0594714	0.00660793	545.59	60.6211	0.466	254.245	28.2495	282.495	49.0693	1.35597	50	1.92875e-22	1.92875e-22	18.833
	#108	9		4086	9	291	229	40	0.056045	0.00978953	514.157	89.8091	0.466	239.597	41.851	281.448	46.2423	2.00885	48	1.42516e-21	1.42516e-21
	#99	EU384237.1	env/nef	466	0	13	11	1	0.0236052	0.00214592	216.554	19.6867	0.466	100.914	9.174	110.088	19.4764	0.440352	20	2.06115e-09	2.06115e-09	18.348
		EU384243.1	env/nef	466	0	13	11	1	0.0236052	0.00214592	216.554	19.6867	0.466	100.914	9.174	110.088	19.4764	0.440352	20	2.06115e-09	2.06115e-09	18.348
		EU384239.1	env/nef	466	0	11	11	0	0.0236052	0	216.554	0	0.466	100.914	0	100.914	19.4764	0	19	5.6028e-09	5.6028e-09	18.348
		EU384196.1	env/nef	466	5	30	19	4	0.0407725	0.00858369	374.047	78.7468	0.466	174.306	36.696	211.002	33.6411	1.76141	35	6.30512e-16	6.30512e-16	18.348
		EU384195.1	env/nef	466	0	6	6	0	0.0128755	0	118.12	0	0.466	55.044	0	55.044	10.6235	0	11	1.67017e-05	1.67017e-05	18.348
		EU384194.1	env/nef	466	0	7	7	0	0.0150215	0	137.807	0	0.466	64.218	0	64.218	12.3941	0	12	6.14421e-06	6.14421e-06	18.348
		EU384193.1	env/nef	466	3	36	30	3	0.0643777	0.00643777	590.601	59.0601	0.466	275.22	27.522	302.742	53.1175	1.32106	54	3.53263e-24	3.53263e-24	18.348
		EU384116.1	env/nef	466	1	36	31	5	0.0665236	0.0107296	610.288	98.4335	0.466	284.394	45.87	330.264	54.888	2.20176	57	1.75879e-25	1.75879e-25	18.348
		EU384115.1	env/nef	466	4	27	24	2	0.0515021	0.00429185	472.481	39.3734	0.466	220.176	18.348	238.524	42.494	0.880704	43	2.11513e-19	2.11513e-19	18.348
		EU384114.1	env/nef	466	5	20	17	1	0.0364807	0.00214592	334.674	19.6867	0.466	155.958	9.174	165.132	30.0999	0.440352	31	3.44248e-14	3.44248e-14	18.348
	#99	10	env/nef	4660	18	199	167	17	0.0358369	0.00364807	328.768	33.4674	0.466	153.206	15.5958	168.802	29.5687	0.748598	30	9.35762e-14	9.35762e-14
Ho et al. 2013	#20	KF526282.1	gag	1539	3	30	27	2	0.0175439	0.00129955	160.947	11.922	0.87	140.024	10.3722	150.396	27.0247	0.497864	28	6.9144e-13	6.9144e-13	10.3722
		KF526283.1	gag	1539	3	30	27	2	0.0175439	0.00129955	160.947	11.922	0.87	140.024	10.3722	150.396	27.0247	0.497864	28	6.9144e-13	6.9144e-13	10.3722
		KF526291.1	gag	1539	5	30	49	8	0.0318389	0.00519818	292.09	47.6881	0.87	254.118	41.4887	295.607	49.0448	1.99146	51	7.09547e-23	7.09547e-23	10.3722
		KF526292.1	gag	1539	3	30	27	2	0.0175439	0.00129955	160.947	11.922	0.87	140.024	10.3722	150.396	27.0247	0.497864	28	6.9144e-13	6.9144e-13	10.3722
	#20	4	gag	6156	14	120	130	14	0.0211176	0.0022742	193.733	20.8635	0.87	168.548	18.1513	186.699	32.5297	0.871262	33	4.65889e-15	4.65889e-15
	#20	KF526278.1	env	743	0	8	7	0	0.00942127	0	86.4307	0	0.84	72.6018	0	72.6018	14.0121	0	14	8.31529e-07	8.31529e-07	20.7434
		KF526271.1	env	743	0	21	21	0	0.0282638	0	259.292	0	0.84	217.805	0	217.805	42.0364	0	42	5.74952e-19	5.74952e-19	20.7434
		KF526267.1	env	743	0	21	21	0	0.0282638	0	259.292	0	0.84	217.805	0	217.805	42.0364	0	42	5.74952e-19	5.74952e-19	20.7434
	#20	3	env	2229	0	50	49	0	0.021983	0	201.672	0	0.84	169.404	0	169.404	32.695	0	33	4.65889e-15	4.65889e-15
	#22	KF526311.1	env	855	2	22	18	3	0.0210526	0.00350877	193.137	32.1895	0.84	162.235	27.0392	189.274	31.3113	1.29788	33	4.65889e-15	4.65889e-15	18.0261
		KF526310.1	env	855	0	17	17	0	0.019883	0	182.407	0	0.84	153.222	0	153.222	29.5718	0	30	9.35762e-14	9.35762e-14	18.0261
	#22	2	env	1710	2	39	35	3	0.0204678	0.00175439	187.772	16.0947	0.84	157.728	13.5196	171.248	30.4416	0.64894	31	3.44248e-14	3.44248e-14
	#17	KF526217.1	~full length	8931	39	240	199	22	0.0222819	0.00246333	204.415	22.5986	1	204.415	22.5986	227.013	39.452	1.08473	41	1.56288e-18	1.56288e-18	2.05442
		KF526208.1	~full length	8931	39	239	199	22	0.0222819	0.00246333	204.415	22.5986	1	204.415	22.5986	227.013	39.452	1.08473	41	1.56288e-18	1.56288e-18	2.05442
	#17	2	~full length	17862	78	479	398	44	0.0222819	0.00246333	204.415	22.5986	1	204.415	22.5986	227.013	39.452	1.08473	41	1.56288e-18	1.56288e-18
	#9	KF526326.1	gag	1357	1	77	56	19	0.0412675	0.0140015	378.588	128.45	0.87	329.372	111.751	441.123	63.5687	5.36405	69	1.08064e-30	1.08064e-30	11.7633
		KF526335.1	gag	1357	2	59	48	11	0.0353721	0.00810612	324.504	74.3655	0.87	282.319	64.698	347.017	54.4875	3.1055	58	6.47023e-26	6.47023e-26	11.7633
	#9	2	gag	2714	3	136	104	30	0.0383198	0.0110538	351.546	101.408	0.87	305.845	88.2245	394.07	59.0281	4.23478	63	4.35961e-28	4.35961e-28
	#9	KF526325.1	~full length	8878	9	263	217	40	0.0244424	0.00450552	224.235	41.3336	1	224.235	41.3336	265.569	43.2773	1.98401	45	2.86252e-20	2.86252e-20	2.06668
	#9	1	~full length	8878			217	40	0.0244424	0.00450552	224.235	41.3336	1	224.235	41.3336	265.569	43.2773	1.98401	45	2.86252e-20	2.86252e-20
	#10	KF526151.1	env	829	5	21	15	2	0.0180941	0.00241255	165.995	22.1327	0.87	144.416	19.2554	163.671	27.8722	0.924261	29	2.54367e-13	2.54367e-13	19.2554
		KF526146.1	env	829	5	20	13	2	0.0156815	0.00241255	143.862	22.1327	0.87	125.16	19.2554	144.416	24.1559	0.924261	25	1.38879e-11	1.38879e-11	19.2554
	#10	2	env	1658	10	41	28	4	0.0168878	0.00241255	154.929	22.1327	0.87	134.788	19.2554	154.044	26.0141	0.924261	27	1.87953e-12	1.87953e-12	9.62772
	#16	KF526188.1	gag	1362	4	32	25	3	0.0183554	0.00220264	168.392	20.207	0.87	146.501	17.5801	164.081	28.2747	0.843846	29	2.54367e-13	2.54367e-13	11.7201
		KF526187.1	gag	1362	4	15	10	4	0.00734214	0.00293686	67.3568	26.9427	0.87	58.6004	23.4402	82.0406	11.3099	1.12513	12	6.14421e-06	6.14421e-06	11.7201
	#16	2	gag	2724	8	47	35	7	0.0128488	0.00256975	117.874	23.5749	0.87	102.551	20.5102	123.061	19.7923	0.984487	21	7.58256e-10	7.58256e-10
	#16	KF526205.1	~full length	7017	36	218	156	42	0.0222317	0.00598546	203.954	54.9106	1	203.954	54.9106	258.864	39.3631	2.63571	42	5.74952e-19	5.74952e-19	2.61479
	#16	1	~full length	7017	36	218	156	42	0.0222317	0.00598546	203.954	54.9106	1	203.954	54.9106	258.864	39.3631	2.63571	42	5.74952e-19	5.74952e-19
	#16	KF526189.1	env	943	3	51	41	8	0.0434783	0.00848356	398.87	77.8282	0.84	335.05	65.3757	400.426	64.6647	3.13803	68	2.93748e-30	2.93748e-30	16.3439
		KF526186.1	env	943	5	42	34	5	0.0360551	0.00530223	330.77	48.6426	0.84	277.847	40.8598	318.707	53.6244	1.96127	56	4.78089e-25	4.78089e-25	16.3439
	#16	2	env	1886	8	93	75	13	0.0397667	0.0068929	364.82	63.2354	0.84	306.449	53.1178	359.566	59.1446	2.54965	62	1.18506e-27	1.18506e-27
	#19	KF526240.1	env	858	9	32	23	4	0.0268065	0.004662	245.923	42.7692	0.84	206.575	35.9262	242.502	39.869	1.72446	42	5.74952e-19	5.74952e-19	17.9631
		KF526238.1	env	858	8	22	15	2	0.0174825	0.002331	160.385	21.3846	0.84	134.723	17.9631	152.686	26.0016	0.862228	27	1.87953e-12	1.87953e-12	17.9631
	#19	2	env	1716	17	54	38	6	0.0221445	0.0034965	203.154	32.0769	0.84	170.649	26.9446	197.594	32.9353	1.29334	34	1.71391e-15	1.71391e-15
																						17.959	AVG
	Table B. Analysis of patient sequences that were predominantly hypermutated at GA sites
		Genbank					Dinuc Context:		GG-to-AG	GA-to-AA	GG-to-AG	GA-to-AA	Adj. for Hyp grad.	GG-to-AG	GA-to-AA	Total	# GG>AG that are	# GA>AA that are		Probability of
Study	Patient	Accession No.	sequence	length (nt)	#A->G	#G->A	GG	GA	G>A/nt	G>A/nt	Ext. to 9174 nt	Ext. to 9174	Eyzaguirre et al.	Adj. for Hyp grad.	Adj. for Hyp. Grad.	G>A mtns/genome	Stop (0.193)	Stops (.048)	Total Stops	0 stop codons
Eyzaguirre et al.		JF689882.1	~full length	9244	104	293	64	211	0.00692341	0.0228256	63.5154	209.402	1	63.5154	209.402	272.918	12.2585	10.0513	22	2.78947e-10	2.78947e-10
Gandhi et al. 2008	ES1	EU384043.1	env/nef	448	0	29	11	18	0.0245536	0.0401786	225.254	368.598	0.466	104.969	171.767	276.735	20.2589	8.2448	28.5037	4.17814e-13	4.17814e-13
	ES7	EU384045.1	env/nef	454	0	25	5	19	0.0110132	0.0418502	101.035	383.934	0.466	47.0824	178.913	225.996	9.08691	8.58783	17.6747	2.10842e-08	2.10842e-08
	#154	EU384177.1	env/nef	451	2	42	12	29	0.0266075	0.0643016	244.098	589.902	0.466	113.749	274.895	388.644	21.9536	13.1949	35.1486	5.43455e-16	5.43455e-16
	#147	EU384166.1	env/nef	481	0	17	5	12	0.010395	0.024948	95.3638	228.873	0.466	44.4395	106.655	151.094	8.57683	5.11944	13.6963	1.12664e-06	1.12664e-06
	#140	EU384241.1	env/nef	448	1	19	4	11	0.00892857	0.0245536	81.9107	225.254	0.466	38.1704	104.969	143.139	7.36689	5.03849	12.4054	4.0965e-06	4.0965e-06
Ho et al. 2013	#20	KF526290.1	gag	1539	0	78	29	49	0.0188434	0.0318389	172.869	292.09	0.87	150.396	254.118	404.514	29.0265	12.1977	41	1.56288e-18	1.56288e-18
	#20	KF526273.1	env	743	0	25	2	22	0.00269179	0.0296097	24.6945	271.639	0.84	20.7434	228.177	248.92	4.00347	10.9525	15	3.05902e-07	3.05902e-07
	#22	KF526301.1	env	855	5	28	20	8	0.0233918	0.00935673	214.596	85.8386	0.84	180.261	72.1044	252.365	34.7904	3.46101	38	3.13913e-17	3.13913e-17
	#23	KF526315.1	nef-LTR	642	1	31	9	21	0.0140187	0.0327103	128.607	300.084	0.61	78.4506	183.051	261.502	15.141	8.78646	24	3.77513e-11	3.77513e-11
	#23	KF526313.1	nef-LTR	642	1	33	9	22	0.0140187	0.0342679	128.607	314.374	0.61	78.4506	191.768	270.219	15.141	9.20487	24	3.77513e-11	3.77513e-11
	#9	KF526336.1	gag	1357	7	31	5	26	0.0036846	0.0191599	33.8025	175.773	0.87	29.4082	152.923	182.331	5.67578	7.34028	13	2.26033e-06	2.26033e-06
	#10	KF526144.1	gag	1331	1	43	8	34	0.00601052	0.0255447	55.1405	234.347	0.87	47.9722	203.882	251.854	9.25864	9.78634	19	5.6028e-09	5.6028e-09
	#10	KF526159.1	gag	1331	1	48	9	36	0.00676183	0.0270473	62.0331	248.132	0.87	53.9688	215.875	269.844	10.416	10.362	21	7.58256e-10	7.58256e-10
	#10	KF526160.1	env	829	5	55	16	31	0.0193004	0.0373945	177.062	343.057	0.87	154.044	298.459	452.503	29.7304	14.326	44	7.78113e-20	7.78113e-20
	#10	KF526162.1	env	829	2	31	6	22	0.00723764	0.026538	66.3981	243.46	0.87	57.7663	211.81	269.576	11.1489	10.1669	21	7.58256e-10	7.58256e-10
	#16	KF526184.1	gag	1362	2	66	16	49	0.0117474	0.0359765	107.771	330.048	0.87	93.7607	287.142	380.903	18.0958	13.7828	32	1.26642e-14	1.26642e-14
	Table C. Calculations used to prepare Table 4
	Calculations for Table 4.
		No. of		Total nt			Dinuc Context:		GG-to-AG	GA-to-AA	GG-to-AG	GA-to-AA	Adj. for Hyp grad.	GG-to-AG	GA-to-AA	Total	# GG>AG that are	# GA>AA that are		Probability of
Study	Patient	Sequences	Sequence	Sequenced	#A->G	#G->A	GG	GA	/nt	/nt	Ext. to 9174 nt	Ext. to 9174	Eyzaguirre et al.	Adj. for Hyp grad.	Adj. for Hyp. Grad.	G>A mtns/genome	Stop (0.193)	Stops (.048)	Total Stops	0 stop codons
Eyzaguirre et al.	10	10	Full-length	92440	944	840	2079	380	0.0224903	0.00411077	206	38	1	206	38	244	39.758	1.824	42	5.74952e-19
Gandhi et al. 2008	ES1	4		1792	1	144	109	34	0.0608259	0.0189732	558.017	174.06	0.466	260.036	81.1121	341.148	50.1869	3.89338	54	3.53263e-24
	ES3	13		5876	1	314	287	25	0.0488428	0.00425459	448.083	39.0317	0.466	208.807	18.1888	226.996	40.2997	0.87306	41	1.56288e-18
	ES4	2		902	3	63	43	18	0.0476718	0.0199557	437.341	183.073	0.466	203.801	85.3121	289.113	39.3336	4.09498	43	2.11513e-19
	ES5	5		2255	2	193	146	37	0.064745	0.016408	593.971	150.527	0.466	276.79	70.1455	346.936	53.4205	3.36698	57	1.75879e-25
	ES6	6		2706	2	200	177	20	0.0654102	0.00739098	600.073	67.8049	0.466	279.634	31.5971	311.231	53.9694	1.51666	55	1.29958e-24
	ES7	2		908	12	63	56	5	0.061674	0.00550661	565.797	50.5176	0.466	263.662	23.5412	287.203	50.8867	1.12998	52	2.61028e-23
	ES8	11		4961	2	273	249	20	0.0501915	0.00403145	460.457	36.9845	0.466	214.573	17.2348	231.808	41.4126	0.827269	42	5.74952e-19
	ES11	5		2065	15	143	126	16	0.0610169	0.00774818	559.769	71.0818	0.466	260.853	33.1241	293.977	50.3445	1.58996	52	2.61028e-23
	#154	11		4961	16	408	351	54	0.0707519	0.0108849	649.078	99.8581	0.466	302.47	46.5339	349.004	58.3767	2.23363	61	3.22134e-27
	#148	2		966	6	73	56	14	0.057971	0.0144928	531.826	132.957	0.466	247.831	61.9577	309.789	47.8314	2.97397	51	7.09547e-23
	#147	23		11063	17	669	557	94	0.050348	0.00849679	461.893	77.9496	0.466	215.242	36.3245	251.566	41.5417	1.74358	43	2.11513e-19
	#140	17		7616	9	494	420	49	0.0551471	0.00643382	505.919	59.0239	0.466	235.758	27.5051	263.263	45.5014	1.32025	47	3.874e-21
	#139	3		1380	0	75	71	2	0.0514493	0.00144928	471.996	13.2957	0.466	219.95	6.19577	226.146	42.4503	0.297397	43	2.11513e-19
	#136	33		15081	23	1074	914	128	0.0606061	0.0084875	556	77.8643	0.466	259.096	36.2848	295.381	50.0055	1.74167	52	2.61028e-23
	#134	5		2420	15	134	112	9	0.046281	0.00371901	424.582	34.1182	0.466	197.855	15.8991	213.754	38.186	0.763155	39	1.15482e-17
	#108	9		4086	9	291	229	40	0.056045	0.00978953	514.157	89.8091	0.466	239.597	41.851	281.448	46.2423	2.00885	48	1.42516e-21
	#99	10		4660	18	199	167	17	0.0358369	0.00364807	328.768	33.4674	0.466	153.206	15.5958	168.802	29.5687	0.748598	30	9.35762e-14
Ho et al. 2013	#20	4	gag	6156	14	120	130	14	0.0211176	0.0022742	193.733	20.8635	0.87	168.548	18.1513	186.699	32.5297	0.871262	33	4.65889e-15
	#20	3	env	2229	0	50	49	0	0.021983	0	201.672	0	0.84	169.404	0	169.404	32.695	0	33	4.65889e-15
	#22	2	env	1710	2	39	35	3	0.0204678	0.00175439	187.772	16.0947	0.84	157.728	13.5196	171.248	30.4416	0.64894	31	3.44248e-14
	#17	2	~full length	17862	78	479	398	44	0.0222819	0.00246333	204.415	22.5986	1	204.415	22.5986	227.013	39.452	1.08473	41	1.56288e-18
	#9	2	gag	2714	3	136	104	30	0.0383198	0.0110538	351.546	101.408	0.87	305.845	88.2245	394.07	59.0281	4.23478	63	4.35961e-28
	#9	1	~full length	8878			217	40	0.0244424	0.00450552	224.235	41.3336	1	224.235	41.3336	265.569	43.2773	1.98401	45	2.86252e-20
	#10	2	env	1658	10	41	28	4	0.0168878	0.00241255	154.929	22.1327	0.87	134.788	19.2554	154.044	26.0141	0.924261	27	1.87953e-12
	#16	2	gag	2724	8	47	35	7	0.0128488	0.00256975	117.874	23.5749	0.87	102.551	20.5102	123.061	19.7923	0.984487	21	7.58256e-10
	#16	1	~full length	7017	36	218	156	42	0.0222317	0.00598546	203.954	54.9106	1	203.954	54.9106	258.864	39.3631	2.63571	42	5.74952e-19
	#16	2	env	1886	8	93	75	13	0.0397667	0.0068929	364.82	63.2354	0.84	306.449	53.1178	359.566	59.1446	2.54965	62	1.18506e-27
	#19	2	env	1716	17	54	38	6	0.0221445	0.0034965	203.154	32.0769	0.84	170.649	26.9446	197.594	32.9353	1.29334	34	1.71391e-15
Eyzaguirre et al.	10	10		92440										206	38	244	40	2	42
Gandhi et al. 2008	18	161		73698										238	38	276	46	2	48
Ho et al. 2013	11	23		54550										195	33	228	38	2	40
Eyzaguirre et al.													Total	2060	380	2440	400	20	420
Gandhi et al. 2008													Total	38318	6118	44436	7406	322	7728
Ho et al. 2013													Total	4485	759	5244	874	46	920
													Sum	44863	7257	52120	8680	388	9068
													Avg./clone	231.253	37.4072	268.66	44.7423	2	46.7423
	Summary Data for Table 4.
					GG>AG Mtns/		GA>AA Mtns/		G>A Mtns/
					Genome		Genome		Genome
	No. of	No. of		Total nt	Total	Stops	Total	Stops	Total	Stops	Probability of
Study	Patients	Sequences	Sequence	Analyzed							0 stop codons
Eyzaguirre et al.	10	10	Full-length	92440	206	39.758	38	1.824	244	42	5.74952e-19
Gandhi et al. 2008	18	161	Env/nef	73698	238	45.934	38.1414	1.83079	275.739	48	1.42516e-21
Ho et al. 2013	11	23	various	54550	195	37.635	32.5969	1.56465	227.921	40	4.24835e-18
Total	39	194		220688	231.253	44.6317	37.4768	1.79888	268.434	46.7423	3.874e-21
	Table D. Calculations used to prepare Table 5
	Calculations for Table 5.
							Dinuc Context:
		Genbank					GG	GA	GG-to-AG	GA-to-AA	GG-to-AG	GA-to-AA	Adj. for Hyp grad.	GG-to-AG	GA-to-AA	Total	# GG>AG that are	# GA>AA that are		Probability of
Study	Patient	Accession No.	sequence	length (nt)	#A->G	#G->A			G>A/nt	G>A/nt	Ext. to 9174 nt	Ext. to 9174	Eyzaguirre et al.	Adj. for Hyp grad.	Adj. for Hyp. Grad.	G>A mtns/genome	Stop (0.193)	Stops (.048)	Total Stops	0 stop codons
Eyzaguirre et al.		JF689882.1	~full length	9244	104	293	64	211	0.00692341	0.0228256	63.5154	209.402	1	63.5154	209.402	272.918	12.2585	10.0513	22.3098	2.78947e-10
Gandhi et al. 2008	ES1	EU384043.1	env/nef	448	0	29	11	18	0.0245536	0.0401786	225.254	368.598	0.466	104.969	171.767	276.735	20.2589	8.2448	29	2.54367e-13
	ES7	EU384045.1	env/nef	454	0	25	5	19	0.0110132	0.0418502	101.035	383.934	0.466	47.0824	178.913	225.996	9.08691	8.58783	18	1.523e-08
	#154	EU384177.1	env/nef	451	2	42	12	29	0.0266075	0.0643016	244.098	589.902	0.466	113.749	274.895	388.644	21.9536	13.1949	35	6.30512e-16
	#147	EU384166.1	env/nef	481	0	17	5	12	0.010395	0.024948	95.3638	228.873	0.466	44.4395	106.655	151.094	8.57683	5.11944	14	8.31529e-07
	#140	EU384241.1	env/nef	448	1	19	4	11	0.00892857	0.0245536	81.9107	225.254	0.466	38.1704	104.969	143.139	7.36689	5.03849	12	6.14421e-06
Ho et al. 2013	#20	KF526290.1	gag	1539	0	78	29	49	0.0188434	0.0318389	172.869	292.09	0.87	150.396	254.118	404.514	29.0265	12.1977	41	1.56288e-18
	#20	KF526273.1	env	743	0	25	2	22	0.00269179	0.0296097	24.6945	271.639	0.84	20.7434	228.177	248.92	4.00347	10.9525	15	3.05902e-07
	#22	KF526301.1	env	855	5	28	20	8	0.0233918	0.00935673	214.596	85.8386	0.84	180.261	72.1044	252.365	34.7904	3.46101	38	3.13913e-17
	#23	KF526315.1	nef-LTR	642	1	31	9	21	0.0140187	0.0327103	128.607	300.084	0.61	78.4506	183.051	261.502	15.141	8.78646	24	3.77513e-11
	#23	KF526313.1	nef-LTR	642	1	33	9	22	0.0140187	0.0342679	128.607	314.374	0.61	78.4506	191.768	270.219	15.141	9.20487	24	3.77513e-11
	#9	KF526336.1	gag	1357	7	31	5	26	0.0036846	0.0191599	33.8025	175.773	0.87	29.4082	152.923	182.331	5.67578	7.34028	13	2.26033e-06
	#10	KF526144.1	gag	1331	1	43	8	34	0.00601052	0.0255447	55.1405	234.347	0.87	47.9722	203.882	251.854	9.25864	9.78634	19	5.6028e-09
	#10	KF526159.1	gag	1331	1	48	9	36	0.00676183	0.0270473	62.0331	248.132	0.87	53.9688	215.875	269.844	10.416	10.362	21	7.58256e-10
	#10	KF526160.1	env	829	5	55	16	31	0.0193004	0.0373945	177.062	343.057	0.87	154.044	298.459	452.503	29.7304	14.326	44	7.78113e-20
	#10	KF526162.1	env	829	2	31	6	22	0.00723764	0.026538	66.3981	243.46	0.87	57.7663	211.81	269.576	11.1489	10.1669	21	7.58256e-10
	#16	KF526184.1	gag	1362	2	66	16	49	0.0117474	0.0359765	107.771	330.048	0.87	93.7607	287.142	380.903	18.0958	13.7828	32	1.26642e-14
												Calculations	Eyzaguirre et al.	64	209	273	12	10	22
												for	Gandhi et al	70	167	237	13	8	22
												Sum Table 5	Ho et al.	86	209	295	17	10	27
													per clone	80	197	277	15	9	25
	Summary Data for Table 5.
					GG>AG Mtns/		GA>AA Mtns/		G>A Mtns/
					Genome		Genome		Genome
	No. of	No. of		Total nt	Total	Stops	Total	Stops	Total	Stops	Probability of
Study	Patients	Sequences	Sequence	Analyzed							0 stop codons
Eyzaguirre et al.	10	1	Full-length	9244	64	12	209	10	273	22	2.78947e-10
Gandhi et al. 2008	18	5	Env/nef	2282	69.6821	13.4486	167.44	8.0371	237.122	21.6	2.78947e-10
Ho et al. 2013	11	11	various	11460	85.9292	16.5843	209.028	10.0334	294.957	26.5455	1.87953e-12
Total	39	17		22986	79.8607	15.3924	196.795	9.44426	276.655	24.8235	1.38879e-11
* Full length hypermutated sequences were adjusted for the GG and GA dinucleotide context by subtracting the GG (23) and GA (36) number of mutations from non-hypermutated full length sequences (GenBank JF689852, JF689854, JF689856, JF689857, JF689859, JF689860, JF689862-68, JF689870-77, JF689879, JF689883-90, JF689892-97 ).
Study
Eyzaguirre et al.
Gandhi et al. 2008
